# Supplementary material for: Precision Livestock Farming Research: A Global Scientometric Review
Source: Animals (Basel). 2023 Jun 24;13(13):2096. doi: 10.3390/ani13132096 (PMC10340063; doi:10.3390/ani13132096)
Supplement: Supplementary file 1 [file animals-13-02096-s001.zip]

Archive with 1 entries (1 files):
- animals-2433179-supplementary.pdf
